# Supplementary material for: Synthesis, Characterization, and Cytotoxicity Evaluation of Chlorambucil-Functionalized Mesoporous Silica Nanoparticles
Source: Pharmaceutics. 2024 Aug 19;16(8):1086. doi: 10.3390/pharmaceutics16081086 (PMC11359805; doi:10.3390/pharmaceutics16081086)
Supplement: Supplementary file 1 [file pharmaceutics-16-01086-s001.zip]

Archive with 1 entries (1 files):
- pharmaceutics-3062442-supplementary.pdf
